# Supplementary material for: Integrating HiTOP and RDoC frameworks Part I: Genetic architecture of externalizing and internalizing psychopathology
Source: Psychol Med. 2025 May 8;55:e138. doi: 10.1017/S0033291725000856 (PMC12094639; doi:10.1017/S0033291725000856)
Supplement: Davis et al. supplementary material [file S0033291725000856sup001.zip]

Archive with 2 entries (2 files):
- Supplementary Figures Part I.docx
- Supplementary Tables Part I.xlsx
